# Supplementary material for: CtARF4 Regulates Inflorescence Development Through Transcriptional Regulation of CtMADS24 in Safflower
Source: Plants (Basel). 2026 Apr 3;15(7):1110. doi: 10.3390/plants15071110 (PMC13074928; doi:10.3390/plants15071110)
Supplement: Supplementary file 1 [file plants-15-01110-s001.zip]

Archive with 1 entries (1 files):
- plants-4173892-supplementary.pdf
